# Supplementary material for: Involvement of Serotonergic and Dopaminergic Systems in Aloysia gratissima var. gratissima: Antidepressant-like Effect, UPLC-DAD-MS Chemical Characterization, and Computational Evidence
Source: Pharmaceuticals (Basel). 2026 Feb 17;19(2):329. doi: 10.3390/ph19020329 (PMC12943621; doi:10.3390/ph19020329)
Supplement: Supplementary file 1 [file pharmaceuticals-19-00329-s001.zip]

Archive with 1 entries (1 files):
- pharmaceuticals-4096447-supplementary.pdf
